# Supplementary material for: Surface geoenvironments shape organic matter inputs in iron-ore caves of Carajás, southeastern Amazonia
Source: PLoS One. 2026 Mar 11;21(3):e0344450. doi: 10.1371/journal.pone.0344450 (PMC12978501; doi:10.1371/journal.pone.0344450)
Supplement: S1 Table — Carbon and nitrogen stable isotope values (δ¹³C relative to VPDB and δ¹⁵N relative to atmospheric air; ‰) and elemental composition (C and N; %) of guano deposits from the Carajás region southeastern Amazonia. (XLSX) [file pone.0344450.s001.xlsx]

## Sheet: S1 Table
S1 Table. Isotopic and elementar dataset. Carbon and nitrogen stable isotope values (δ¹³C relative to VPDB and δ¹⁵N relative to AIR; ‰) and elemental composition (C and N; %) of guano deposits from the Carajás region southeastern Amazonia.
Samples ID	Cave	Depth (cm)	TOC (%)	TN (%)	d13C (‰)	d15N (‰)	C:N
1559	SB_0064	0	30.7866	9.59771	-21.7025	18.9747	3.2077
1560	SB_0064	1	31.0975	9.14565	-21.6773	19.989	3.40026
1561	SB_0064	2	30.4384	7.13909	-23.494	23.9042	4.26362
1562	SB_0064	3	27.8954	6.1351	-24.9865	25.3736	4.54686
1563	SB_0064	4	24.7426	6.30582	-25.8843	25.6122	3.92377
1564	SB_0064	5	25.3018	6.41813	-26.9723	27.24	3.94224
1565	SB_0064	6	27.6682	7.49842	-27.083	26.1444	3.68987
1566	SB_0064	7	26.798	7.17503	-27.8529	26.1515	3.7349
1567	SB_0064	8	22.5285	5.40956	-28.2102	26.5624	4.16457
1568	SB_0064	9	25.3043	5.93685	-28.5735	26.4722	4.26224
1569	SB_0064	10	25.9611	5.41194	-28.8894	29.069	4.79701
1570	SB_0064	11	22.5289	5.88767	-29.2238	29.06	3.82646
1571	SB_0064	12	33.7037	5.0772	-29.116	29.0179	6.63824
1572	SB_0064	13	24.7619	3.36038	-29.5198	32.4571	7.36878
1573	SB_0064	14	14.8107	3.02014	-29.9015	33.0967	4.90398
1574	SB_0064	15	27.3073	4.44714	-29.3265	31.6472	6.14041
1575	SB_0064	16	24.6898	3.94549	-29.6528	32.0331	6.25772
1576	SB_0064	17	28.4006	4.02969	-29.3668	32.5363	7.04785
1577	SB_0064	18	30.0182	4.22133	-29.0606	32.423	7.11107
1578	SB_0064	19	28.5145	3.8732	-29.2016	32.0802	7.362
1579	SB_0064	20	29.2284	3.80435	-29.0959	32.6724	7.68291
1580	SB_0064	21	29.2287	4.07161	-28.8451	30.7661	7.17866
1581	SB_0064	22	25.9797	4.33178	-28.7233	29.7338	5.99746
1582	SB_0064	23	20.356	3.08323	-28.9942	28.7426	6.60216
1583	SB_0064	24	24.9635	5.39204	-27.2367	24.441	4.62969
1584	SB_0064	25	22.1418	4.6695	-26.8329	24.2346	4.74179
1585	SB_0064	26	14.2858	2.17358	-27.0071	23.7515	6.57249
1586	SB_0064	27	12.7249	4.54808	-27.3848	23.8798	2.79786
1587	SB_0064	28	18.1029	3.06083	-27.7312	24.7748	5.91438
1588	SB_0064	29	24.2724	3.38659	-28.2479	26.244	7.16722
1589	SB_0064	30	17.5051	4.46727	-27.5068	22.0186	3.91851
1590	SB_0064	31	27.1469	5.60428	-26.7434	21.8572	4.84396
1591	SB_0064	32	23.7078	5.3536	-27.3889	22.7662	4.42838
1592	SB_0064	33	21.9464	5.42066	-27.5823	22.2711	4.04866
1593	SB_0064	34	21.7726	4.69046	-27.4695	24.3507	4.6419
1594	SB_0064	35	25.2723	4.51897	-27.679	22.4846	5.5925
1621	S11C_0041	0	35.2953	9.7614	-29.2285	18.7897	3.6158
1622	S11C_0041	2	31.6804	11.3563	-27.9473	18.0098	2.78967
1623	S11C_0041	4	27.5771	12.7741	-27.3867	18.2644	2.15883
1624	S11C_0041	6	27.6207	10.2355	-27.8712	19.4553	2.69852
1625	S11C_0041	8	28.8803	11.1558	-27.3717	19.1074	2.5888
1626	S11C_0041	10	24.6654	10.2706	-27.5999	19.0603	2.40156
1627	S11C_0041	12	25.3918	10.6935	-27.3047	18.9019	2.3745
1628	S11C_0041	14	29.2026	12.5851	-27.2596	18.4098	2.32041
1629	S11C_0041	16	29.7909	12.7275	-27.4848	18.4709	2.34067
1630	S11C_0041	18	29.1439	12.2934	-27.2756	18.4228	2.3707
1631	S11C_0041	20	15.5276	9.03105	-28.2728	18.9839	1.71936
1632	S11C_0041	22	27.4578	11.6245	-27.5798	19.1804	2.36207
1633	S11C_0041	24	27.7131	12.1405	-28.0258	19.3197	2.28271
1634	S11C_0041	26	28.3022	12.5019	-28.4408	19.2365	2.26383
1635	S11C_0041	28	28.9239	12.008	-27.4838	19.3187	2.40871
1636	S11C_0041	30	29.6291	12.1973	-27.1218	19.2525	2.42916
1637	S11C_0041	32	28.7891	11.8344	-27.1928	19.2415	2.43265
1638	S11C_0041	34	29.341	11.631	-27.1558	19.2646	2.52265
1639	S11C_0041	36	30.4758	11.5739	-27.3778	19.1673	2.63316
1640	S11C_0041	38	30.5575	11.5867	-27.1748	19.1924	2.63729
1641	S11C_0041	40	29.9383	11.2909	-27.2978	19.22	2.65153
1642	S11C_0041	42	30.6025	11.6792	-27.0438	19.205	2.62026
1643	S11C_0041	44	28.708	11.6097	-27.1668	19.1639	2.47277
1644	S11C_0041	46	30.0157	11.171	-27.3758	19.0356	2.68694
1645	S11C_0041	48	30.9762	11.9921	-27.2498	18.9323	2.58305
1646	S11C_0041	52	29.9016	11.4933	-27.3438	18.9975	2.60165
1595	S11B_0094	0	4.83313	2.21731	-27.7928	23.119	2.17973
1596	S11B_0094	4	7.03864	3.77009	-28.0556	21.5906	1.86697
1597	S11B_0094	8	7.94219	2.93366	-28.2681	21.4483	2.70726
1598	S11B_0094	12	6.68516	2.11873	-28.101	21.0444	3.15526
1599	S11B_0094	16	9.40538	2.23702	-28.008	15.1602	4.20442
1600	S11B_0094	20	5.2481	1.82105	-27.8943	18.0907	2.88191
1601	S11B_0094	24	6.21953	2.01318	-27.7202	18.9642	3.08941
1602	S11B_0094	28	6.76627	1.95848	-27.7041	15.5834	3.45485
1603	S11B_0094	32	8.47662	2.12795	-27.5078	12.7712	3.98347
1604	S11B_0094	36	8.96481	2.64366	-27.2531	14.1061	3.39106
1605	S11B_0094	40	9.38603	2.86073	-27.1756	16.9002	3.28099
1606	S11B_0094	44	6.80788	1.70623	-27.1817	14.2485	3.99002
1607	S11B_0094	48	6.26644	1.47273	-27.1645	11.2909	4.25499
1608	S11B_0094	53	13.5062	3.28177	-26.769	19.3185	4.11553
1609	S11B_0094	57	8.37934	1.83263	-26.9855	14.4083	4.57232
1610	S11B_0094	61	11.6455	2.72771	-26.7441	16.0885	4.26933
1611	S11B_0094	65	9.60372	2.29966	-26.365	15.9741	4.17614
1612	S11B_0094	69	11.4356	2.95795	-25.9788	16.7345	3.86606
1613	S11B_0094	73	15.5248	4.45901	-25.2667	15.5809	3.48167
1614	S11B_0094	77	21.0164	5.44742	-24.9047	15.6792	3.85804
1615	S11B_0094	81	18.8451	5.14879	-25.0807	15.6551	3.6601
1616	S11B_0094	85	15.141	3.60927	-25.5996	18.0385	4.19505
1617	S11B_0094	89	21.1773	4.44403	-24.961	13.8756	4.76533
1618	S11B_0094	93	19.1785	4.71213	-24.7156	13.8239	4.07003
1619	S11B_0094	97	16.0788	3.95543	-22.5382	15.5216	4.065
1620	S11B_0094	101	16.9567	4.15907	-22.3884	16.0169	4.07703
1653	S11B_00168	0	18.3	9.71	-27.73	30.99	1.88465
1654	S11B_00168	1	25.02	11.71	-27.45	23.02	2.13664
1655	S11B_00168	2	25.6	12.09	-27.25	24.31	2.11745
1657	S11B_00168	3	25.57	12.35	-27.77	25.34	2.07045
1658	S11B_00168	4	25.89	11.96	-28.38	25.72	2.16472
1659	S11B_00168	5	27.22	11.86	-28.58	25.54	2.29511
1660	S11B_00168	6	27.26	11.4	-28.81	25.35	2.39123
1661	S11B_00168	7	25.62	10.63	-28.82	25.32	2.41016
1662	S11B_00168	8	27.55	11.01	-28.76	24.12	2.50227
1663	S11B_00168	9	32.16	11.05	-28.64	22.14	2.91041
1664	S11B_00168	10	32.07	9.38	-29.01	20.69	3.41898
1665	S11B_00168	11	25.87	9	-28.83	22.893	2.87444
1666	S11B_00168	12	26.66	8.7	-28.89	24.597	3.06437
1667	S11B_00168	13	24.68	7.92	-28.86	25.465	3.11616
1668	S11B_00168	14	26.25	8.56	-28.58	24.057	3.06659
1669	S11B_00168	15	25.66	8.54	-28.5	23.006	3.00468
1670	S11B_00168	16	28.07	9.35	-28.35	21.906	3.00214
1671	S11B_00168	17	30.15	9.07	-28.37	22.006	3.32415
1672	S11B_00168	18	30.54	9.23	-28.13	22.067	3.30878
1673	S11B_00168	19	26.31	7.77	-28.06	23.368	3.3861
1674	S11B_00168	20	26.39	7.04	-29.08	22.61	3.74858
1675	S11B_00168	21	27.17	8.32	-28.86	23.87	3.26562
1676	S11B_00168	22	30.38	8.94	-28.62	22.88	3.39821
1677	S11B_00168	23	27.64	7.81	-28.63	24.2	3.53905
1678	S11B_00168	24	27.12	6.11	-28.54	25.28	4.43863
1679	S11B_00168	25	26.34	7.51	-28.25	25.3	3.50732
1680	S11B_00168	26	19.22	5.97	-28.4	30.1	3.21943
1681	S11B_00168	27	13.19	5.28	-28.27	32.24	2.49811
1682	S11B_00168	28	17.42	5.48	-28.08	31.97	3.17883
