# Supplementary material for: Surface geoenvironments shape organic matter inputs in iron-ore caves of Carajás, southeastern Amazonia
Source: PLoS One. 2026 Mar 11;21(3):e0344450. doi: 10.1371/journal.pone.0344450 (PMC12978501; doi:10.1371/journal.pone.0344450)
Supplement: S2 Table — Proportional contribution values for each category (upland lakes, forest patches, grasslands, poorly drained depressions, rupestrian savanna, and soils) across guano profiles from the studied caves in Carajás region, southeastern Amazonia. (XLSX) [file pone.0344450.s002.xlsx]

## Sheet: S2 Table
S2 Table. MixSIAR dataset. Proportional contribution values for each category (upland lakes, forest patches, grasslands, poorly drained depressions, rupestrian savanna, and soils) across guano profiles from the studied caves in Carajás region, southeastern Amazonia.
Cave ID	Depth (cm)	Upland_lakes	Forest_patches	Grasslands	Poorly-drained_depressions	Rupestrian_savanna	Soil
SB_0064	0	0.08	0.065	0.081	0.623	0.069	0.081
SB_0064	1	0.061	0.342	0.062	0.419	0.053	0.063
SB_0064	2	0.083	0.07	0.081	0.616	0.068	0.083
SB_0064	3	0.038	0.319	0.327	0.033	0.032	0.25
SB_0064	4	0.054	0.047	0.348	0.229	0.05	0.271
SB_0064	5	0.064	0.337	0.067	0.414	0.056	0.063
SB_0064	6	0.081	0.068	0.085	0.611	0.071	0.084
SB_0064	7	0.082	0.068	0.087	0.606	0.072	0.085
SB_0064	8	0.081	0.068	0.083	0.584	0.068	0.115
SB_0064	9	0.078	0.064	0.091	0.428	0.068	0.271
SB_0064	10	0.059	0.334	0.107	0.386	0.052	0.063
SB_0064	11	0.078	0.061	0.086	0.425	0.063	0.286
SB_0064	12	0.082	0.067	0.088	0.61	0.071	0.083
SB_0064	13	0.082	0.067	0.092	0.607	0.068	0.084
SB_0064	14	0.082	0.066	0.094	0.606	0.07	0.082
SB_0064	15	0.083	0.067	0.089	0.606	0.071	0.084
SB_0064	16	0.081	0.068	0.091	0.608	0.067	0.085
SB_0064	17	0.083	0.067	0.089	0.605	0.072	0.084
SB_0064	18	0.082	0.069	0.09	0.606	0.068	0.085
SB_0064	19	0.08	0.065	0.124	0.586	0.066	0.079
SB_0064	20	0.077	0.063	0.085	0.426	0.066	0.283
SB_0064	21	0.07	0.056	0.192	0.343	0.06	0.279
SB_0064	22	0.079	0.065	0.123	0.585	0.068	0.081
SB_0064	23	0.065	0.055	0.337	0.42	0.056	0.067
SB_0064	24	0.053	0.217	0.335	0.297	0.044	0.053
SB_0064	25	0.079	0.062	0.084	0.427	0.068	0.279
SB_0064	26	0.071	0.199	0.076	0.521	0.06	0.072
SB_0064	27	0.05	0.04	0.594	0.227	0.042	0.048
SB_0064	28	0.059	0.049	0.34	0.232	0.053	0.268
SB_0064	29	0.077	0.063	0.087	0.424	0.066	0.283
SB_0064	30	0.061	0.048	0.34	0.233	0.052	0.266
SB_0064	31	0.077	0.061	0.083	0.249	0.068	0.462
SB_0064	32	0.047	0.04	0.605	0.217	0.043	0.048
SB_0064	33	0.064	0.052	0.346	0.412	0.058	0.068
SB_0064	34	0.064	0.052	0.344	0.416	0.057	0.066
SB_0064	35	0.082	0.067	0.087	0.609	0.069	0.085
S11C_0041	0	0.061	0.05	0.336	0.232	0.052	0.269
S11C_0041	2	0.081	0.066	0.086	0.615	0.072	0.08
S11C_0041	4	0.062	0.05	0.348	0.418	0.055	0.067
S11C_0041	6	0.083	0.068	0.087	0.608	0.069	0.085
S11C_0041	8	0.07	0.07	0.247	0.482	0.06	0.071
S11C_0041	10	0.081	0.07	0.092	0.604	0.07	0.083
S11C_0041	12	0.063	0.053	0.346	0.415	0.056	0.066
S11C_0041	14	0.064	0.053	0.348	0.415	0.056	0.064
S11C_0041	16	0.078	0.065	0.087	0.422	0.067	0.28
S11C_0041	18	0.078	0.064	0.081	0.43	0.066	0.281
S11C_0041	20	0.084	0.068	0.086	0.605	0.071	0.084
S11C_0041	22	0.079	0.066	0.087	0.429	0.068	0.272
S11C_0041	24	0.082	0.066	0.087	0.611	0.069	0.084
S11C_0041	26	0.078	0.061	0.087	0.425	0.065	0.283
S11C_0041	28	0.075	0.062	0.085	0.427	0.067	0.284
S11C_0041	30	0.062	0.339	0.068	0.415	0.053	0.064
S11C_0041	32	0.067	0.053	0.347	0.411	0.056	0.066
S11C_0041	34	0.062	0.054	0.347	0.417	0.055	0.064
S11C_0041	36	0.065	0.055	0.345	0.414	0.055	0.065
S11C_0041	38	0.069	0.057	0.276	0.467	0.059	0.072
S11C_0041	40	0.083	0.067	0.088	0.607	0.071	0.083
S11C_0041	42	0.064	0.053	0.348	0.414	0.055	0.066
S11C_0041	44	0.084	0.066	0.089	0.61	0.069	0.083
S11C_0041	46	0.085	0.069	0.087	0.607	0.07	0.082
S11C_0041	48	0.081	0.064	0.087	0.613	0.071	0.083
S11B_0094	0	0.066	0.055	0.346	0.411	0.057	0.064
S11B_0094	4	0.084	0.069	0.089	0.605	0.07	0.083
S11B_0094	8	0.049	0.039	0.597	0.219	0.045	0.05
S11B_0094	12	0.064	0.053	0.344	0.417	0.056	0.066
S11B_0094	16	0.049	0.039	0.6	0.221	0.043	0.048
S11B_0094	20	0.082	0.068	0.088	0.609	0.069	0.083
S11B_0094	24	0.075	0.058	0.082	0.246	0.064	0.476
S11B_0094	28	0.079	0.062	0.083	0.426	0.067	0.283
S11B_0094	32	0.065	0.054	0.345	0.414	0.056	0.065
S11B_0094	36	0.08	0.065	0.086	0.429	0.067	0.273
S11B_0094	40	0.071	0.06	0.214	0.519	0.063	0.075
S11B_0094	44	0.083	0.065	0.088	0.61	0.071	0.083
S11B_0094	48	0.064	0.054	0.348	0.415	0.056	0.064
S11B_0094	53	0.081	0.068	0.087	0.61	0.07	0.084
S11B_0094	57	0.081	0.068	0.086	0.617	0.067	0.082
S11B_0094	61	0.059	0.048	0.344	0.233	0.051	0.264
S11B_0094	65	0.079	0.063	0.081	0.431	0.067	0.279
S11B_0094	69	0.057	0.048	0.346	0.23	0.05	0.268
S11B_0094	73	0.063	0.052	0.35	0.417	0.053	0.065
S11B_0094	77	0.063	0.052	0.354	0.415	0.054	0.061
S11B_0094	81	0.079	0.061	0.087	0.429	0.068	0.277
S11B_0094	85	0.081	0.068	0.083	0.615	0.07	0.084
S11B_0094	89	0.059	0.049	0.351	0.236	0.053	0.252
S11B_0094	93	0.078	0.064	0.083	0.428	0.069	0.278
S11B_0094	97	0.07	0.059	0.077	0.247	0.061	0.486
S11B_0094	101	0.042	0.326	0.334	0.22	0.035	0.043
S11B_0168	1	0.062	0.338	0.067	0.412	0.053	0.068
S11B_0168	2	0.055	0.043	0.503	0.299	0.046	0.055
S11B_0168	3	0.079	0.063	0.086	0.425	0.068	0.279
S11B_0168	4	0.065	0.051	0.344	0.418	0.059	0.063
S11B_0168	5	0.058	0.334	0.066	0.23	0.052	0.26
S11B_0168	6	0.055	0.044	0.333	0.05	0.049	0.469
S11B_0168	7	0.082	0.067	0.091	0.606	0.07	0.083
S11B_0168	8	0.051	0.042	0.591	0.221	0.045	0.051
S11B_0168	9	0.068	0.052	0.341	0.414	0.058	0.067
S11B_0168	10	0.066	0.054	0.346	0.413	0.057	0.064
S11B_0168	11	0.081	0.065	0.089	0.61	0.071	0.084
S11B_0168	12	0.067	0.056	0.082	0.062	0.063	0.67
S11B_0168	13	0.079	0.065	0.09	0.609	0.072	0.084
S11B_0168	14	0.08	0.067	0.089	0.607	0.073	0.084
S11B_0168	15	0.059	0.05	0.339	0.23	0.052	0.27
S11B_0168	16	0.08	0.068	0.089	0.609	0.069	0.084
S11B_0168	17	0.065	0.052	0.345	0.412	0.057	0.069
S11B_0168	18	0.039	0.301	0.315	0.252	0.03	0.063
S11B_0168	19	0.083	0.066	0.089	0.608	0.071	0.083
S11B_0168	20	0.079	0.063	0.128	0.582	0.069	0.08
S11B_0168	21	0.067	0.053	0.342	0.415	0.057	0.066
S11B_0168	22	0.082	0.066	0.091	0.609	0.07	0.082
S11B_0168	23	0.065	0.052	0.342	0.419	0.057	0.066
S11B_0168	24	0.072	0.059	0.077	0.243	0.062	0.487
S11B_0168	25	0.079	0.068	0.09	0.609	0.069	0.085
S11B_0168	26	0.049	0.04	0.597	0.219	0.044	0.05
S11B_0168	27	0.085	0.067	0.09	0.601	0.072	0.086
S11B_0168	28	0.083	0.068	0.087	0.605	0.072	0.084
S11B_0168	29	0.073	0.062	0.09	0.244	0.066	0.464
